# Supplementary material for: The Mediating Effects of Marital Intimacy and Work Satisfaction in the Relationship between Husbands’ Domestic Labor and Depressive Mood of Married Working Women
Source: Int J Environ Res Public Health. 2020 Jun 24;17(12):4547. doi: 10.3390/ijerph17124547 (PMC7345565; doi:10.3390/ijerph17124547)
Supplement: Supplementary file 1 [file ijerph-17-04547-s001.zip]

Archive with 2 entries (2 files):
- Figure S1.TIF
- 20200622_IJERPH_Supplementary Tables.pdf
